# Supplementary material for: Preparation and Tribological Properties of Bismaleimide Matrix Composites Reinforced with Covalent Organic Framework Coated Graphene Nanosheets
Source: Polymers (Basel). 2022 Aug 12;14(16):3289. doi: 10.3390/polym14163289 (PMC9416587; doi:10.3390/polym14163289)
Supplement: Supplementary file 1 [file polymers-14-03289-s001.zip]

Archive with 1 entries (1 files):
- polymers-1850301-supplementary.pdf
